# Supplementary material for: Multi-format open-source sweet orange leaf dataset for disease detection, classification, and analysis
Source: Data Brief. 2024 Jul 6;55:110713. doi: 10.1016/j.dib.2024.110713 (PMC11295629; doi:10.1016/j.dib.2024.110713)
Supplement: Supplementary file 1 [file mmc1.zip]

Archive with 1,334 entries (1,308 files):
- Sweetorange Sample Dataset/
- Sweetorange Sample Dataset/.DS_Store
- __MACOSX/Sweetorange Sample Dataset/._.DS_Store
- Sweetorange Sample Dataset/Annotation/
- __MACOSX/Sweetorange Sample Dataset/._Annotation
- Sweetorange Sample Dataset/Converted Image/
- __MACOSX/Sweetorange Sample Dataset/._Converted Image
- Sweetorange Sample Dataset/Original Image/
- __MACOSX/Sweetorange Sample Dataset/._Original Image
- Sweetorange Sample Dataset/Annotation/Foliage_damaged (1).txt
- __MACOSX/Sweetorange Sample Dataset/Annotation/._Foliage_damaged (1).txt
- Sweetorange Sample Dataset/Annotation/Powdery_mildew (2).txt
- __MACOSX/Sweetorange Sample Dataset/Annotation/._Powdery_mildew (2).txt
- Sweetorange Sample Dataset/Annotation/Die_back  (5).jpg
- __MACOSX/Sweetorange Sample Dataset/Annotation/._Die_back  (5).jpg
- Sweetorange Sample Dataset/Annotation/Yellow_dragon (5).jpg
- __MACOSX/Sweetorange Sample Dataset/Annotation/._Yellow_dragon (5).jpg
- Sweetorange Sample Dataset/Annotation/Citrus_mealybugs (1).txt
- __MACOSX/Sweetorange Sample Dataset/Annotation/._Citrus_mealybugs (1).txt
- Sweetorange Sample Dataset/Annotation/Powdery_mildew (4).jpg
- __MACOSX/Sweetorange Sample Dataset/Annotation/._Powdery_mildew (4).jpg
- Sweetorange Sample Dataset/Annotation/Yellow_dragon (3).txt
- __MACOSX/Sweetorange Sample Dataset/Annotation/._Yellow_dragon (3).txt
- Sweetorange Sample Dataset/Annotation/Die_back  (3).txt
- __MACOSX/Sweetorange Sample Dataset/Annotation/._Die_back  (3).txt
- Sweetorange Sample Dataset/Annotation/.DS_Store
- __MACOSX/Sweetorange Sample Dataset/Annotation/._.DS_Store
- Sweetorange Sample Dataset/Annotation/Die_back  (2).txt
- __MACOSX/Sweetorange Sample Dataset/Annotation/._Die_back  (2).txt
- Sweetorange Sample Dataset/Annotation/Yellow_dragon (2).txt
- __MACOSX/Sweetorange Sample Dataset/Annotation/._Yellow_dragon (2).txt
- Sweetorange Sample Dataset/Annotation/Powdery_mildew (5).jpg
- __MACOSX/Sweetorange Sample Dataset/Annotation/._Powdery_mildew (5).jpg
- Sweetorange Sample Dataset/Annotation/Shot_hole (1).jpg
- __MACOSX/Sweetorange Sample Dataset/Annotation/._Shot_hole (1).jpg
- Sweetorange Sample Dataset/Annotation/Spiny_whitefly (1).txt
- __MACOSX/Sweetorange Sample Dataset/Annotation/._Spiny_whitefly (1).txt
- Sweetorange Sample Dataset/Annotation/Yellow_dragon (4).jpg
- __MACOSX/Sweetorange Sample Dataset/Annotation/._Yellow_dragon (4).jpg
- Sweetorange Sample Dataset/Annotation/Citrus_canker (1).txt
- __MACOSX/Sweetorange Sample Dataset/Annotation/._Citrus_canker (1).txt
- Sweetorange Sample Dataset/Annotation/Die_back  (4).jpg
- __MACOSX/Sweetorange Sample Dataset/Annotation/._Die_back  (4).jpg
- Sweetorange Sample Dataset/Annotation/Citrus_greening (1).txt
- __MACOSX/Sweetorange Sample Dataset/Annotation/._Citrus_greening (1).txt
- Sweetorange Sample Dataset/Annotation/Powdery_mildew (3).txt
- __MACOSX/Sweetorange Sample Dataset/Annotation/._Powdery_mildew (3).txt
- Sweetorange Sample Dataset/Annotation/Powdery_mildew (2).jpg
- __MACOSX/Sweetorange Sample Dataset/Annotation/._Powdery_mildew (2).jpg
- Sweetorange Sample Dataset/Annotation/Foliage_damaged (1).jpg
- __MACOSX/Sweetorange Sample Dataset/Annotation/._Foliage_damaged (1).jpg
- Sweetorange Sample Dataset/Annotation/Yellow_dragon (5).txt
- __MACOSX/Sweetorange Sample Dataset/Annotation/._Yellow_dragon (5).txt
- Sweetorange Sample Dataset/Annotation/Die_back  (5).txt
- __MACOSX/Sweetorange Sample Dataset/Annotation/._Die_back  (5).txt
- Sweetorange Sample Dataset/Annotation/Powdery_mildew (4).txt
- __MACOSX/Sweetorange Sample Dataset/Annotation/._Powdery_mildew (4).txt
- Sweetorange Sample Dataset/Annotation/Citrus_mealybugs (1).jpg
- __MACOSX/Sweetorange Sample Dataset/Annotation/._Citrus_mealybugs (1).jpg
- Sweetorange Sample Dataset/Annotation/Die_back  (3).jpg
- __MACOSX/Sweetorange Sample Dataset/Annotation/._Die_back  (3).jpg
- Sweetorange Sample Dataset/Annotation/Yellow_dragon (3).jpg
- __MACOSX/Sweetorange Sample Dataset/Annotation/._Yellow_dragon (3).jpg
- Sweetorange Sample Dataset/Annotation/Yellow_dragon (2).jpg
- __MACOSX/Sweetorange Sample Dataset/Annotation/._Yellow_dragon (2).jpg
- Sweetorange Sample Dataset/Annotation/Die_back  (2).jpg
- __MACOSX/Sweetorange Sample Dataset/Annotation/._Die_back  (2).jpg
- Sweetorange Sample Dataset/Annotation/Powdery_mildew (5).txt
- __MACOSX/Sweetorange Sample Dataset/Annotation/._Powdery_mildew (5).txt
- Sweetorange Sample Dataset/Annotation/Citrus_canker (1).jpg
- __MACOSX/Sweetorange Sample Dataset/Annotation/._Citrus_canker (1).jpg
- Sweetorange Sample Dataset/Annotation/Die_back  (4).txt
- __MACOSX/Sweetorange Sample Dataset/Annotation/._Die_back  (4).txt
- Sweetorange Sample Dataset/Annotation/Yellow_dragon (4).txt
- __MACOSX/Sweetorange Sample Dataset/Annotation/._Yellow_dragon (4).txt
- Sweetorange Sample Dataset/Annotation/Spiny_whitefly (1).jpg
- __MACOSX/Sweetorange Sample Dataset/Annotation/._Spiny_whitefly (1).jpg
- Sweetorange Sample Dataset/Annotation/Shot_hole (1).txt
- __MACOSX/Sweetorange Sample Dataset/Annotation/._Shot_hole (1).txt
- Sweetorange Sample Dataset/Annotation/Powdery_mildew (3).jpg
- __MACOSX/Sweetorange Sample Dataset/Annotation/._Powdery_mildew (3).jpg
- Sweetorange Sample Dataset/Annotation/Citrus_greening (1).jpg
- __MACOSX/Sweetorange Sample Dataset/Annotation/._Citrus_greening (1).jpg
- Sweetorange Sample Dataset/Annotation/Citrus_canker (2).jpg
- __MACOSX/Sweetorange Sample Dataset/Annotation/._Citrus_canker (2).jpg
- Sweetorange Sample Dataset/Annotation/Shot_hole (2).txt
- __MACOSX/Sweetorange Sample Dataset/Annotation/._Shot_hole (2).txt
- Sweetorange Sample Dataset/Annotation/Spiny_whitefly (2).jpg
- __MACOSX/Sweetorange Sample Dataset/Annotation/._Spiny_whitefly (2).jpg
- Sweetorange Sample Dataset/Annotation/Foliage_damaged (3).jpg
- __MACOSX/Sweetorange Sample Dataset/Annotation/._Foliage_damaged (3).jpg
- Sweetorange Sample Dataset/Annotation/Citrus_greening (2).jpg
- __MACOSX/Sweetorange Sample Dataset/Annotation/._Citrus_greening (2).jpg
- Sweetorange Sample Dataset/Annotation/Citrus_mealybugs (5).txt
- __MACOSX/Sweetorange Sample Dataset/Annotation/._Citrus_mealybugs (5).txt
- Sweetorange Sample Dataset/Annotation/Spiny_whitefly (4).txt
- __MACOSX/Sweetorange Sample Dataset/Annotation/._Spiny_whitefly (4).txt
- Sweetorange Sample Dataset/Annotation/Shot_hole (4).jpg
- __MACOSX/Sweetorange Sample Dataset/Annotation/._Shot_hole (4).jpg
- Sweetorange Sample Dataset/Annotation/Yellow_dragon (1).jpg
- __MACOSX/Sweetorange Sample Dataset/Annotation/._Yellow_dragon (1).jpg
- Sweetorange Sample Dataset/Annotation/Die_back  (1).jpg
- __MACOSX/Sweetorange Sample Dataset/Annotation/._Die_back  (1).jpg
- Sweetorange Sample Dataset/Annotation/Citrus_canker (4).txt
- __MACOSX/Sweetorange Sample Dataset/Annotation/._Citrus_canker (4).txt
- Sweetorange Sample Dataset/Annotation/Citrus_mealybugs (3).jpg
- __MACOSX/Sweetorange Sample Dataset/Annotation/._Citrus_mealybugs (3).jpg
- Sweetorange Sample Dataset/Annotation/Citrus_greening (4).txt
- __MACOSX/Sweetorange Sample Dataset/Annotation/._Citrus_greening (4).txt
- Sweetorange Sample Dataset/Annotation/Foliage_damaged (5).txt
- __MACOSX/Sweetorange Sample Dataset/Annotation/._Foliage_damaged (5).txt
- Sweetorange Sample Dataset/Annotation/Foliage_damaged (4).txt
- __MACOSX/Sweetorange Sample Dataset/Annotation/._Foliage_damaged (4).txt
- Sweetorange Sample Dataset/Annotation/Citrus_greening (5).txt
- __MACOSX/Sweetorange Sample Dataset/Annotation/._Citrus_greening (5).txt
- Sweetorange Sample Dataset/Annotation/Citrus_mealybugs (2).jpg
- __MACOSX/Sweetorange Sample Dataset/Annotation/._Citrus_mealybugs (2).jpg
- Sweetorange Sample Dataset/Annotation/Citrus_canker (5).txt
- __MACOSX/Sweetorange Sample Dataset/Annotation/._Citrus_canker (5).txt
- Sweetorange Sample Dataset/Annotation/Spiny_whitefly (5).txt
- __MACOSX/Sweetorange Sample Dataset/Annotation/._Spiny_whitefly (5).txt
- Sweetorange Sample Dataset/Annotation/Shot_hole (5).jpg
- __MACOSX/Sweetorange Sample Dataset/Annotation/._Shot_hole (5).jpg
- Sweetorange Sample Dataset/Annotation/Citrus_mealybugs (4).txt
- __MACOSX/Sweetorange Sample Dataset/Annotation/._Citrus_mealybugs (4).txt
- Sweetorange Sample Dataset/Annotation/Citrus_greening (3).jpg
- __MACOSX/Sweetorange Sample Dataset/Annotation/._Citrus_greening (3).jpg
- Sweetorange Sample Dataset/Annotation/Powdery_mildew (1).jpg
- __MACOSX/Sweetorange Sample Dataset/Annotation/._Powdery_mildew (1).jpg
- Sweetorange Sample Dataset/Annotation/Foliage_damaged (2).jpg
- __MACOSX/Sweetorange Sample Dataset/Annotation/._Foliage_damaged (2).jpg
- Sweetorange Sample Dataset/Annotation/Shot_hole (3).txt
- __MACOSX/Sweetorange Sample Dataset/Annotation/._Shot_hole (3).txt
- Sweetorange Sample Dataset/Annotation/Spiny_whitefly (3).jpg
- __MACOSX/Sweetorange Sample Dataset/Annotation/._Spiny_whitefly (3).jpg
- Sweetorange Sample Dataset/Annotation/Citrus_canker (3).jpg
- __MACOSX/Sweetorange Sample Dataset/Annotation/._Citrus_canker (3).jpg
- Sweetorange Sample Dataset/Annotation/Spiny_whitefly (2).txt
- __MACOSX/Sweetorange Sample Dataset/Annotation/._Spiny_whitefly (2).txt
- Sweetorange Sample Dataset/Annotation/Shot_hole (2).jpg
- __MACOSX/Sweetorange Sample Dataset/Annotation/._Shot_hole (2).jpg
- Sweetorange Sample Dataset/Annotation/Citrus_canker (2).txt
- __MACOSX/Sweetorange Sample Dataset/Annotation/._Citrus_canker (2).txt
- Sweetorange Sample Dataset/Annotation/Citrus_mealybugs (5).jpg
- __MACOSX/Sweetorange Sample Dataset/Annotation/._Citrus_mealybugs (5).jpg
- Sweetorange Sample Dataset/Annotation/Citrus_greening (2).txt
- __MACOSX/Sweetorange Sample Dataset/Annotation/._Citrus_greening (2).txt
- Sweetorange Sample Dataset/Annotation/Foliage_damaged (3).txt
- __MACOSX/Sweetorange Sample Dataset/Annotation/._Foliage_damaged (3).txt
- Sweetorange Sample Dataset/Annotation/Die_back  (1).txt
- __MACOSX/Sweetorange Sample Dataset/Annotation/._Die_back  (1).txt
- Sweetorange Sample Dataset/Annotation/Citrus_canker (4).jpg
- __MACOSX/Sweetorange Sample Dataset/Annotation/._Citrus_canker (4).jpg
- Sweetorange Sample Dataset/Annotation/Yellow_dragon (1).txt
- __MACOSX/Sweetorange Sample Dataset/Annotation/._Yellow_dragon (1).txt
- Sweetorange Sample Dataset/Annotation/Shot_hole (4).txt
- __MACOSX/Sweetorange Sample Dataset/Annotation/._Shot_hole (4).txt
- Sweetorange Sample Dataset/Annotation/Spiny_whitefly (4).jpg
- __MACOSX/Sweetorange Sample Dataset/Annotation/._Spiny_whitefly (4).jpg
- Sweetorange Sample Dataset/Annotation/Foliage_damaged (5).jpg
- __MACOSX/Sweetorange Sample Dataset/Annotation/._Foliage_damaged (5).jpg
- Sweetorange Sample Dataset/Annotation/Citrus_greening (4).jpg
- __MACOSX/Sweetorange Sample Dataset/Annotation/._Citrus_greening (4).jpg
- Sweetorange Sample Dataset/Annotation/Citrus_mealybugs (3).txt
- __MACOSX/Sweetorange Sample Dataset/Annotation/._Citrus_mealybugs (3).txt
- Sweetorange Sample Dataset/Annotation/Citrus_mealybugs (2).txt
- __MACOSX/Sweetorange Sample Dataset/Annotation/._Citrus_mealybugs (2).txt
- Sweetorange Sample Dataset/Annotation/Citrus_greening (5).jpg
- __MACOSX/Sweetorange Sample Dataset/Annotation/._Citrus_greening (5).jpg
- Sweetorange Sample Dataset/Annotation/Foliage_damaged (4).jpg
- __MACOSX/Sweetorange Sample Dataset/Annotation/._Foliage_damaged (4).jpg
- Sweetorange Sample Dataset/Annotation/Shot_hole (5).txt
- __MACOSX/Sweetorange Sample Dataset/Annotation/._Shot_hole (5).txt
- Sweetorange Sample Dataset/Annotation/Spiny_whitefly (5).jpg
- __MACOSX/Sweetorange Sample Dataset/Annotation/._Spiny_whitefly (5).jpg
- Sweetorange Sample Dataset/Annotation/Citrus_canker (5).jpg
- __MACOSX/Sweetorange Sample Dataset/Annotation/._Citrus_canker (5).jpg
- Sweetorange Sample Dataset/Annotation/Foliage_damaged (2).txt
- __MACOSX/Sweetorange Sample Dataset/Annotation/._Foliage_damaged (2).txt
- Sweetorange Sample Dataset/Annotation/Powdery_mildew (1).txt
- __MACOSX/Sweetorange Sample Dataset/Annotation/._Powdery_mildew (1).txt
- Sweetorange Sample Dataset/Annotation/Citrus_greening (3).txt
- __MACOSX/Sweetorange Sample Dataset/Annotation/._Citrus_greening (3).txt
- Sweetorange Sample Dataset/Annotation/Citrus_mealybugs (4).jpg
- __MACOSX/Sweetorange Sample Dataset/Annotation/._Citrus_mealybugs (4).jpg
- Sweetorange Sample Dataset/Annotation/Citrus_canker (3).txt
- __MACOSX/Sweetorange Sample Dataset/Annotation/._Citrus_canker (3).txt
- Sweetorange Sample Dataset/Annotation/Spiny_whitefly (3).txt
- __MACOSX/Sweetorange Sample Dataset/Annotation/._Spiny_whitefly (3).txt
- Sweetorange Sample Dataset/Annotation/Shot_hole (3).jpg
- __MACOSX/Sweetorange Sample Dataset/Annotation/._Shot_hole (3).jpg
- Sweetorange Sample Dataset/Converted Image/.DS_Store
- __MACOSX/Sweetorange Sample Dataset/Converted Image/._.DS_Store
- Sweetorange Sample Dataset/Converted Image/Foliage damaged/
- __MACOSX/Sweetorange Sample Dataset/Converted Image/._Foliage damaged
- Sweetorange Sample Dataset/Converted Image/Healthy leaf/
- __MACOSX/Sweetorange Sample Dataset/Converted Image/._Healthy leaf
- Sweetorange Sample Dataset/Converted Image/Citrus greening/
- __MACOSX/Sweetorange Sample Dataset/Converted Image/._Citrus greening
- Sweetorange Sample Dataset/Converted Image/Powdery mildew/
- __MACOSX/Sweetorange Sample Dataset/Converted Image/._Powdery mildew
- Sweetorange Sample Dataset/Converted Image/Yellow leaves/
- __MACOSX/Sweetorange Sample Dataset/Converted Image/._Yellow leaves
- Sweetorange Sample Dataset/Converted Image/Citrus canker/
- __MACOSX/Sweetorange Sample Dataset/Converted Image/._Citrus canker
- Sweetorange Sample Dataset/Converted Image/Die back/
- __MACOSX/Sweetorange Sample Dataset/Converted Image/._Die back
- Sweetorange Sample Dataset/Converted Image/Shot hole/
- __MACOSX/Sweetorange Sample Dataset/Converted Image/._Shot hole
- Sweetorange Sample Dataset/Converted Image/Yellow dragon/
- __MACOSX/Sweetorange Sample Dataset/Converted Image/._Yellow dragon
- Sweetorange Sample Dataset/Converted Image/Spiny whitefly/
- __MACOSX/Sweetorange Sample Dataset/Converted Image/._Spiny whitefly
- Sweetorange Sample Dataset/Converted Image/Citrus mealybugs/
- __MACOSX/Sweetorange Sample Dataset/Converted Image/._Citrus mealybugs
- Sweetorange Sample Dataset/Original Image/.DS_Store
- __MACOSX/Sweetorange Sample Dataset/Original Image/._.DS_Store
- Sweetorange Sample Dataset/Original Image/Foliage damaged/
- Sweetorange Sample Dataset/Original Image/Healthy leaf/
- Sweetorange Sample Dataset/Original Image/Citrus greening/
- Sweetorange Sample Dataset/Original Image/Powdery mildew/
- Sweetorange Sample Dataset/Original Image/Yellow leaves/
- Sweetorange Sample Dataset/Original Image/Citrus canker/
- Sweetorange Sample Dataset/Original Image/Die back/
- Sweetorange Sample Dataset/Original Image/Shot hole/
- Sweetorange Sample Dataset/Original Image/Yellow dragon/
- Sweetorange Sample Dataset/Original Image/Spiny whitefly/
- Sweetorange Sample Dataset/Original Image/Citrus mealybugs/
- Sweetorange Sample Dataset/Converted Image/Foliage damaged/Con_Foliage Damaged7.jpeg
- __MACOSX/Sweetorange Sample Dataset/Converted Image/Foliage damaged/._Con_Foliage Damaged7.jpeg
- Sweetorange Sample Dataset/Converted Image/Foliage damaged/Con_Foliage Damaged168.jpeg
- __MACOSX/Sweetorange Sample Dataset/Converted Image/Foliage damaged/._Con_Foliage Damaged168.jpeg
- Sweetorange Sample Dataset/Converted Image/Foliage damaged/.DS_Store
- __MACOSX/Sweetorange Sample Dataset/Converted Image/Foliage damaged/._.DS_Store
- Sweetorange Sample Dataset/Converted Image/Foliage damaged/Con_Foliage Damaged49.jpeg
- __MACOSX/Sweetorange Sample Dataset/Converted Image/Foliage damaged/._Con_Foliage Damaged49.jpeg
- Sweetorange Sample Dataset/Converted Image/Foliage damaged/Con_Foliage Damaged630.jpeg
- __MACOSX/Sweetorange Sample Dataset/Converted Image/Foliage damaged/._Con_Foliage Damaged630.jpeg
- Sweetorange Sample Dataset/Converted Image/Foliage damaged/Con_Foliage Damaged28.jpeg
- __MACOSX/Sweetorange Sample Dataset/Converted Image/Foliage damaged/._Con_Foliage Damaged28.jpeg
- Sweetorange Sample Dataset/Converted Image/Foliage damaged/Con_Foliage Damaged637.jpeg
- __MACOSX/Sweetorange Sample Dataset/Converted Image/Foliage damaged/._Con_Foliage Damaged637.jpeg
- Sweetorange Sample Dataset/Converted Image/Foliage damaged/Con_Foliage Damaged35.jpeg
- __MACOSX/Sweetorange Sample Dataset/Converted Image/Foliage damaged/._Con_Foliage Damaged35.jpeg
- Sweetorange Sample Dataset/Converted Image/Foliage damaged/Con_Foliage Damaged154.jpeg
- __MACOSX/Sweetorange Sample Dataset/Converted Image/Foliage damaged/._Con_Foliage Damaged154.jpeg
- Sweetorange Sample Dataset/Converted Image/Foliage damaged/Con_Foliage Damaged42.jpeg
- __MACOSX/Sweetorange Sample Dataset/Converted Image/Foliage damaged/._Con_Foliage Damaged42.jpeg
- Sweetorange Sample Dataset/Converted Image/Foliage damaged/Con_Foliage Damaged14.jpeg
- __MACOSX/Sweetorange Sample Dataset/Converted Image/Foliage damaged/._Con_Foliage Damaged14.jpeg
- Sweetorange Sample Dataset/Converted Image/Foliage damaged/Con_Foliage Damaged175.jpeg
- __MACOSX/Sweetorange Sample Dataset/Converted Image/Foliage damaged/._Con_Foliage Damaged175.jpeg
- Sweetorange Sample Dataset/Converted Image/Foliage damaged/Con_Foliage Damaged63.jpeg
- __MACOSX/Sweetorange Sample Dataset/Converted Image/Foliage damaged/._Con_Foliage Damaged63.jpeg
- Sweetorange Sample Dataset/Converted Image/Foliage damaged/Con_Foliage Damaged21.jpeg
- __MACOSX/Sweetorange Sample Dataset/Converted Image/Foliage damaged/._Con_Foliage Damaged21.jpeg
- Sweetorange Sample Dataset/Converted Image/Foliage damaged/Con_Foliage Damaged623.jpeg
- __MACOSX/Sweetorange Sample Dataset/Converted Image/Foliage damaged/._Con_Foliage Damaged623.jpeg
- Sweetorange Sample Dataset/Converted Image/Foliage damaged/Con_Foliage Damaged140.jpeg
- __MACOSX/Sweetorange Sample Dataset/Converted Image/Foliage damaged/._Con_Foliage Damaged140.jpeg
- Sweetorange Sample Dataset/Converted Image/Foliage damaged/Con_Foliage Damaged56.jpeg
- __MACOSX/Sweetorange Sample Dataset/Converted Image/Foliage damaged/._Con_Foliage Damaged56.jpeg
- Sweetorange Sample Dataset/Converted Image/Foliage damaged/Con_Foliage Damaged161.jpeg
- __MACOSX/Sweetorange Sample Dataset/Converted Image/Foliage damaged/._Con_Foliage Damaged161.jpeg
- Sweetorange Sample Dataset/Converted Image/Foliage damaged/Con_Foliage Damaged77.jpeg
- __MACOSX/Sweetorange Sample Dataset/Converted Image/Foliage damaged/._Con_Foliage Damaged77.jpeg
- Sweetorange Sample Dataset/Converted Image/Foliage damaged/Con_Foliage Damaged644.jpeg
- __MACOSX/Sweetorange Sample Dataset/Converted Image/Foliage damaged/._Con_Foliage Damaged644.jpeg
- Sweetorange Sample Dataset/Converted Image/Foliage damaged/Con_Foliage Damaged70.jpeg
- __MACOSX/Sweetorange Sample Dataset/Converted Image/Foliage damaged/._Con_Foliage Damaged70.jpeg
- Sweetorange Sample Dataset/Converted Image/Foliage damaged/Con_Foliage Damaged147.jpeg
- __MACOSX/Sweetorange Sample Dataset/Converted Image/Foliage damaged/._Con_Foliage Damaged147.jpeg
- Sweetorange Sample Dataset/Converted Image/Healthy leaf/Con_Healthy Leaf49.jpeg
- __MACOSX/Sweetorange Sample Dataset/Converted Image/Healthy leaf/._Con_Healthy Leaf49.jpeg
- Sweetorange Sample Dataset/Converted Image/Healthy leaf/Con_Healthy Leaf28.jpeg
- __MACOSX/Sweetorange Sample Dataset/Converted Image/Healthy leaf/._Con_Healthy Leaf28.jpeg
- Sweetorange Sample Dataset/Converted Image/Healthy leaf/Con_Healthy Leaf189.jpeg
- __MACOSX/Sweetorange Sample Dataset/Converted Image/Healthy leaf/._Con_Healthy Leaf189.jpeg
- Sweetorange Sample Dataset/Converted Image/Healthy leaf/.DS_Store
- __MACOSX/Sweetorange Sample Dataset/Converted Image/Healthy leaf/._.DS_Store
- Sweetorange Sample Dataset/Converted Image/Healthy leaf/Con_Healthy Leaf14.jpeg
- __MACOSX/Sweetorange Sample Dataset/Converted Image/Healthy leaf/._Con_Healthy Leaf14.jpeg
- Sweetorange Sample Dataset/Converted Image/Healthy leaf/Con_Healthy Leaf588.jpeg
- __MACOSX/Sweetorange Sample Dataset/Converted Image/Healthy leaf/._Con_Healthy Leaf588.jpeg
- Sweetorange Sample Dataset/Converted Image/Healthy leaf/Con_Healthy Leaf182.jpeg
- __MACOSX/Sweetorange Sample Dataset/Converted Image/Healthy leaf/._Con_Healthy Leaf182.jpeg
- Sweetorange Sample Dataset/Converted Image/Healthy leaf/Con_Healthy Leaf35.jpeg
- __MACOSX/Sweetorange Sample Dataset/Converted Image/Healthy leaf/._Con_Healthy Leaf35.jpeg
- Sweetorange Sample Dataset/Converted Image/Healthy leaf/Con_Healthy Leaf161.jpeg
- __MACOSX/Sweetorange Sample Dataset/Converted Image/Healthy leaf/._Con_Healthy Leaf161.jpeg
- Sweetorange Sample Dataset/Converted Image/Healthy leaf/Con_Healthy Leaf42.jpeg
- __MACOSX/Sweetorange Sample Dataset/Converted Image/Healthy leaf/._Con_Healthy Leaf42.jpeg
- Sweetorange Sample Dataset/Converted Image/Healthy leaf/Con_Healthy Leaf7.jpeg
- __MACOSX/Sweetorange Sample Dataset/Converted Image/Healthy leaf/._Con_Healthy Leaf7.jpeg
- Sweetorange Sample Dataset/Converted Image/Healthy leaf/Con_Healthy Leaf154.jpeg
- __MACOSX/Sweetorange Sample Dataset/Converted Image/Healthy leaf/._Con_Healthy Leaf154.jpeg
- Sweetorange Sample Dataset/Converted Image/Healthy leaf/Con_Healthy Leaf21.jpeg
- __MACOSX/Sweetorange Sample Dataset/Converted Image/Healthy leaf/._Con_Healthy Leaf21.jpeg
- Sweetorange Sample Dataset/Converted Image/Healthy leaf/Con_Healthy Leaf175.jpeg
- __MACOSX/Sweetorange Sample Dataset/Converted Image/Healthy leaf/._Con_Healthy Leaf175.jpeg
[truncated: 1,034 more entries]
