# Supplementary material for: Multi-format open-source sweet orange leaf dataset for disease detection, classification, and analysis
Source: Data Brief. 2024 Jul 6;55:110713. doi: 10.1016/j.dib.2024.110713 (PMC11295629; doi:10.1016/j.dib.2024.110713)
Supplement: Supplementary file 1 [file mmc1.zip › Sweetorange Sample Dataset/Annotation/Powdery_mildew (2).txt]

5 0.524138 0.381521 0.116711 0.118479
5 0.528117 0.608753 0.076923 0.077807
5 0.250265 0.352343 0.136605 0.077807
5 0.158090 0.194076 0.074271 0.079576
5 0.326525 0.170203 0.066313 0.070734
5 0.511538 0.164014 0.083554 0.079576
5 0.769496 0.227675 0.098143 0.100796
5 0.823873 0.130416 0.148541 0.083112
