# Supplementary material for: Multi-format open-source sweet orange leaf dataset for disease detection, classification, and analysis
Source: Data Brief. 2024 Jul 6;55:110713. doi: 10.1016/j.dib.2024.110713 (PMC11295629; doi:10.1016/j.dib.2024.110713)
Supplement: Supplementary file 1 [file mmc1.zip › Sweetorange Sample Dataset/Annotation/Citrus_mealybugs (1).txt]

2 0.573276 0.659483 0.175287 0.142241
2 0.354885 0.520474 0.089080 0.109914
2 0.425287 0.656250 0.091954 0.088362
