# Supplementary material for: Multi-format open-source sweet orange leaf dataset for disease detection, classification, and analysis
Source: Data Brief. 2024 Jul 6;55:110713. doi: 10.1016/j.dib.2024.110713 (PMC11295629; doi:10.1016/j.dib.2024.110713)
Supplement: Supplementary file 1 [file mmc1.zip › Sweetorange Sample Dataset/Annotation/Yellow_dragon (3).txt]

8 0.245313 0.439268 0.386023 0.282862
8 0.633555 0.455075 0.315031 0.244592
8 0.582529 0.651414 0.288408 0.154742
8 0.892013 0.647255 0.148641 0.202995
8 0.768885 0.739601 0.146423 0.084859
