# Supplementary material for: Multi-format open-source sweet orange leaf dataset for disease detection, classification, and analysis
Source: Data Brief. 2024 Jul 6;55:110713. doi: 10.1016/j.dib.2024.110713 (PMC11295629; doi:10.1016/j.dib.2024.110713)
Supplement: Supplementary file 1 [file mmc1.zip › Sweetorange Sample Dataset/Annotation/Yellow_dragon (2).txt]

8 0.423905 0.387687 0.366057 0.193012
8 0.493788 0.572379 0.403771 0.143095
