# Supplementary material for: Multi-format open-source sweet orange leaf dataset for disease detection, classification, and analysis
Source: Data Brief. 2024 Jul 6;55:110713. doi: 10.1016/j.dib.2024.110713 (PMC11295629; doi:10.1016/j.dib.2024.110713)
Supplement: Supplementary file 1 [file mmc1.zip › Sweetorange Sample Dataset/Annotation/Citrus_greening (1).txt]

1 0.553161 0.299569 0.123563 0.077586
1 0.478448 0.268319 0.094828 0.114224
1 0.423851 0.454741 0.094828 0.172414
1 0.525862 0.352371 0.109195 0.088362
1 0.517241 0.449353 0.172414 0.114224
1 0.380747 0.600216 0.083333 0.165948
1 0.475575 0.585129 0.106322 0.140086
1 0.475575 0.683190 0.135057 0.120690
1 0.616379 0.559267 0.083333 0.066810
1 0.491379 0.186422 0.143678 0.075431
