# Supplementary material for: Multi-format open-source sweet orange leaf dataset for disease detection, classification, and analysis
Source: Data Brief. 2024 Jul 6;55:110713. doi: 10.1016/j.dib.2024.110713 (PMC11295629; doi:10.1016/j.dib.2024.110713)
Supplement: Supplementary file 1 [file mmc1.zip › Sweetorange Sample Dataset/Annotation/Powdery_mildew (3).txt]

5 0.551326 0.162246 0.072944 0.090186
5 0.823873 0.474359 0.159151 0.183908
5 0.664721 0.456676 0.095491 0.130858
