# Supplementary material for: Multi-format open-source sweet orange leaf dataset for disease detection, classification, and analysis
Source: Data Brief. 2024 Jul 6;55:110713. doi: 10.1016/j.dib.2024.110713 (PMC11295629; doi:10.1016/j.dib.2024.110713)
Supplement: Supplementary file 1 [file mmc1.zip › Sweetorange Sample Dataset/Annotation/Yellow_dragon (5).txt]

8 0.538159 0.477537 0.217415 0.159734
8 0.322962 0.613977 0.226290 0.106489
8 0.441653 0.766223 0.259567 0.108153
8 0.629118 0.657238 0.239601 0.146423
8 0.769994 0.534942 0.148641 0.118136
8 0.260843 0.855241 0.155297 0.103161
8 0.159900 0.734609 0.153078 0.091514
