# Supplementary material for: Multi-format open-source sweet orange leaf dataset for disease detection, classification, and analysis
Source: Data Brief. 2024 Jul 6;55:110713. doi: 10.1016/j.dib.2024.110713 (PMC11295629; doi:10.1016/j.dib.2024.110713)
Supplement: Supplementary file 1 [file mmc1.zip › Sweetorange Sample Dataset/Annotation/Powdery_mildew (4).txt]

5 0.419468 0.653910 0.161952 0.139767
5 0.585857 0.364393 0.161952 0.159734
5 0.305213 0.467554 0.106489 0.099834
5 0.599168 0.609817 0.179700 0.178037
5 0.236439 0.734609 0.110926 0.148087
5 0.428342 0.337770 0.126456 0.126456
