# Supplementary material for: Multi-format open-source sweet orange leaf dataset for disease detection, classification, and analysis
Source: Data Brief. 2024 Jul 6;55:110713. doi: 10.1016/j.dib.2024.110713 (PMC11295629; doi:10.1016/j.dib.2024.110713)
Supplement: Supplementary file 1 [file mmc1.zip › Sweetorange Sample Dataset/Annotation/Yellow_dragon (4).txt]

8 0.469384 0.454243 0.452579 0.232945
8 0.620244 0.658902 0.346090 0.129784
8 0.144370 0.440932 0.179700 0.166389
8 0.837659 0.537438 0.226290 0.159734
