# Supplementary material for: Multi-format open-source sweet orange leaf dataset for disease detection, classification, and analysis
Source: Data Brief. 2024 Jul 6;55:110713. doi: 10.1016/j.dib.2024.110713 (PMC11295629; doi:10.1016/j.dib.2024.110713)
Supplement: Supplementary file 1 [file mmc1.zip › Sweetorange Sample Dataset/Annotation/Shot_hole (1).txt]

6 0.268608 0.529950 0.161952 0.154742
6 0.525957 0.580699 0.108708 0.079867
6 0.347365 0.821963 0.110926 0.093178
6 0.679035 0.701331 0.126456 0.088186
6 0.589185 0.903494 0.079867 0.063228
