# Supplementary material for: Multi-format open-source sweet orange leaf dataset for disease detection, classification, and analysis
Source: Data Brief. 2024 Jul 6;55:110713. doi: 10.1016/j.dib.2024.110713 (PMC11295629; doi:10.1016/j.dib.2024.110713)
Supplement: Supplementary file 1 [file mmc1.zip › Sweetorange Sample Dataset/Annotation/Shot_hole (2).txt]

6 0.265280 0.521631 0.124237 0.098170
6 0.519301 0.569884 0.090960 0.064892
6 0.366223 0.809484 0.082085 0.081531
6 0.596949 0.895175 0.086522 0.063228
6 0.687909 0.707987 0.117582 0.114809
