# Supplementary material for: Multi-format open-source sweet orange leaf dataset for disease detection, classification, and analysis
Source: Data Brief. 2024 Jul 6;55:110713. doi: 10.1016/j.dib.2024.110713 (PMC11295629; doi:10.1016/j.dib.2024.110713)
Supplement: Supplementary file 1 [file mmc1.zip › Sweetorange Sample Dataset/Annotation/Citrus_greening (4).txt]

1 0.502874 0.220905 0.091954 0.096983
1 0.455460 0.327586 0.163793 0.150862
1 0.642241 0.289871 0.123563 0.144397
1 0.609195 0.478448 0.201149 0.224138
1 0.454023 0.565733 0.097701 0.239224
1 0.580460 0.674569 0.149425 0.120690
