# Supplementary material for: Multi-format open-source sweet orange leaf dataset for disease detection, classification, and analysis
Source: Data Brief. 2024 Jul 6;55:110713. doi: 10.1016/j.dib.2024.110713 (PMC11295629; doi:10.1016/j.dib.2024.110713)
Supplement: Supplementary file 1 [file mmc1.zip › Sweetorange Sample Dataset/Annotation/Citrus_greening (5).txt]

1 0.471264 0.226293 0.195402 0.064655
1 0.392241 0.328664 0.117816 0.105603
1 0.584770 0.383621 0.175287 0.133621
1 0.400862 0.531250 0.089080 0.234914
1 0.551724 0.537716 0.143678 0.127155
1 0.531609 0.677802 0.086207 0.084052
