# Supplementary material for: Multi-format open-source sweet orange leaf dataset for disease detection, classification, and analysis
Source: Data Brief. 2024 Jul 6;55:110713. doi: 10.1016/j.dib.2024.110713 (PMC11295629; doi:10.1016/j.dib.2024.110713)
Supplement: Supplementary file 1 [file mmc1.zip › Sweetorange Sample Dataset/Annotation/Shot_hole (3).txt]

6 0.557016 0.627288 0.135330 0.073211
6 0.524847 0.445923 0.084304 0.066556
6 0.811037 0.466722 0.097615 0.088186
6 0.838769 0.262063 0.055463 0.064892
6 0.647976 0.290349 0.095397 0.068220
