# Supplementary material for: Multi-format open-source sweet orange leaf dataset for disease detection, classification, and analysis
Source: Data Brief. 2024 Jul 6;55:110713. doi: 10.1016/j.dib.2024.110713 (PMC11295629; doi:10.1016/j.dib.2024.110713)
Supplement: Supplementary file 1 [file mmc1.zip › Sweetorange Sample Dataset/Annotation/Citrus_greening (2).txt]

1 0.311782 0.424569 0.066092 0.112069
1 0.278736 0.532328 0.074713 0.081897
1 0.373563 0.496767 0.080460 0.200431
1 0.349138 0.669181 0.152299 0.088362
1 0.522989 0.426724 0.224138 0.125000
1 0.642241 0.531250 0.192529 0.075431
1 0.659483 0.657328 0.221264 0.125000
1 0.455460 0.655172 0.112069 0.172414
1 0.545977 0.768319 0.091954 0.170259
