# Supplementary material for: Multi-format open-source sweet orange leaf dataset for disease detection, classification, and analysis
Source: Data Brief. 2024 Jul 6;55:110713. doi: 10.1016/j.dib.2024.110713 (PMC11295629; doi:10.1016/j.dib.2024.110713)
Supplement: Supplementary file 1 [file mmc1.zip › Sweetorange Sample Dataset/Annotation/Foliage_damaged (3).txt]

4 0.575874 0.670549 0.204104 0.452579
