# Supplementary material for: Multi-format open-source sweet orange leaf dataset for disease detection, classification, and analysis
Source: Data Brief. 2024 Jul 6;55:110713. doi: 10.1016/j.dib.2024.110713 (PMC11295629; doi:10.1016/j.dib.2024.110713)
Supplement: Supplementary file 1 [file mmc1.zip › Sweetorange Sample Dataset/Annotation/Shot_hole (4).txt]

6 0.173211 0.670549 0.077648 0.106489
6 0.360677 0.400166 0.133111 0.074875
6 0.501553 0.574043 0.086522 0.069884
6 0.256406 0.900998 0.075430 0.058236
6 0.545923 0.755408 0.144204 0.133111
