# Supplementary material for: Multi-format open-source sweet orange leaf dataset for disease detection, classification, and analysis
Source: Data Brief. 2024 Jul 6;55:110713. doi: 10.1016/j.dib.2024.110713 (PMC11295629; doi:10.1016/j.dib.2024.110713)
Supplement: Supplementary file 1 [file mmc1.zip › Sweetorange Sample Dataset/Annotation/Citrus_mealybugs (3).txt]

2 0.360632 0.520474 0.140805 0.058190
2 0.577586 0.678879 0.212644 0.202586
2 0.491379 0.685345 0.005747 0.000000
2 0.409483 0.668103 0.083333 0.103448
