# Supplementary material for: Multi-format open-source sweet orange leaf dataset for disease detection, classification, and analysis
Source: Data Brief. 2024 Jul 6;55:110713. doi: 10.1016/j.dib.2024.110713 (PMC11295629; doi:10.1016/j.dib.2024.110713)
Supplement: Supplementary file 1 [file mmc1.zip › Sweetorange Sample Dataset/Annotation/Citrus_mealybugs (2).txt]

2 0.349138 0.503233 0.083333 0.079741
2 0.410920 0.651940 0.097701 0.088362
2 0.576149 0.667026 0.198276 0.178879
