# Supplementary material for: Multi-format open-source sweet orange leaf dataset for disease detection, classification, and analysis
Source: Data Brief. 2024 Jul 6;55:110713. doi: 10.1016/j.dib.2024.110713 (PMC11295629; doi:10.1016/j.dib.2024.110713)
Supplement: Supplementary file 1 [file mmc1.zip › Sweetorange Sample Dataset/Annotation/Shot_hole (5).txt]

6 0.553688 0.640599 0.155297 0.086522
6 0.549251 0.451747 0.079867 0.071547
6 0.870937 0.481697 0.079867 0.098170
6 0.675707 0.297005 0.128674 0.091514
6 0.941930 0.274542 0.070993 0.093178
