# Supplementary material for: Multi-format open-source sweet orange leaf dataset for disease detection, classification, and analysis
Source: Data Brief. 2024 Jul 6;55:110713. doi: 10.1016/j.dib.2024.110713 (PMC11295629; doi:10.1016/j.dib.2024.110713)
Supplement: Supplementary file 1 [file mmc1.zip › Sweetorange Sample Dataset/Annotation/Foliage_damaged (2).txt]

4 0.616916 0.319468 0.108708 0.226290
4 0.690128 0.183860 0.206323 0.257903
4 0.306323 0.772047 0.077648 0.049917
4 0.366223 0.807820 0.064337 0.054908
