# Supplementary material for: Multi-format open-source sweet orange leaf dataset for disease detection, classification, and analysis
Source: Data Brief. 2024 Jul 6;55:110713. doi: 10.1016/j.dib.2024.110713 (PMC11295629; doi:10.1016/j.dib.2024.110713)
Supplement: Supplementary file 1 [file mmc1.zip › Sweetorange Sample Dataset/Annotation/Powdery_mildew (1).txt]

5 0.670161 0.415973 0.228508 0.322795
5 0.631337 0.163894 0.239601 0.181364
5 0.474931 0.303661 0.139767 0.161398
