# Supplementary material for: Multi-format open-source sweet orange leaf dataset for disease detection, classification, and analysis
Source: Data Brief. 2024 Jul 6;55:110713. doi: 10.1016/j.dib.2024.110713 (PMC11295629; doi:10.1016/j.dib.2024.110713)
Supplement: Supplementary file 1 [file mmc1.zip › Sweetorange Sample Dataset/Annotation/Citrus_greening (3).txt]

1 0.443966 0.327586 0.364943 0.219828
1 0.396552 0.577586 0.206897 0.202586
1 0.613506 0.566810 0.186782 0.198276
1 0.528736 0.767241 0.247126 0.125000
